# Supplementary material for: Effect of Sensory Deprivation of Nasal Respiratory on Behavior of C57BL/6J Mice
Source: Brain Sci. 2021 Dec 9;11(12):1626. doi: 10.3390/brainsci11121626 (PMC8699203; doi:10.3390/brainsci11121626)
Supplement: Supplementary file 1 [file brainsci-11-01626-s001.zip]

Archive with 1 entries (1 files):
- brainsci-1471909-supplementary.pdf
